# Supplementary material for: Phenotypic Diversity in Domesticated and Wild Timothy Grass, and Closely Related Species for Forage Breeding
Source: Plants (Basel). 2023 Oct 7;12(19):3494. doi: 10.3390/plants12193494 (PMC10575225; doi:10.3390/plants12193494)
Supplement: Supplementary file 1 [file plants-12-03494-s001.zip]

Archive with 3 entries (3 files):
- Supplementary Figures S1-S3.pdf
- Supplementary Table S7.xlsx
- Supplementary Tables S1-S6.pdf
