# Supplementary material for: Phenotypic Diversity in Domesticated and Wild Timothy Grass, and Closely Related Species for Forage Breeding
Source: Plants (Basel). 2023 Oct 7;12(19):3494. doi: 10.3390/plants12193494 (PMC10575225; doi:10.3390/plants12193494)
Supplement: Supplementary file 1 [file plants-12-03494-s001.zip › Supplementary Table S7.xlsx]

## Sheet: Accession_information 
Supplementary materials to: Phenotypic Diversity in Domesticated and Wild Timothy Grass, and Closely Related Species for Forage Breeding
Table S7. Information of the studied accessions of P. pratense, P. nodosum and P. alpinum from the genebank NordGen, Alnarp, Sweden.
Species	Accession number	Country of origin	Type	Latitude	Longitude
Phleum pratense	NGB10779	Norway	Wild	59.025	9.65833
Phleum pratense	NGB10784	Norway	Wild	60.3083	10.6083
Phleum pratense	NGB1096	Finland	Landrace	64.6083	25.0417
Phleum pratense	NGB1097	Finland	Landrace	63.9417	25.7583
Phleum pratense	NGB1098	Finland	Landrace	63.1083	21.875
Phleum pratense	NGB1102	Finland	Landrace	64.5083	26.4583
Phleum pratense	NGB1104	Finland	Landrace	63.9583	24.7917
Phleum pratense	NGB1111	Finland	Landrace	64.4083	26.325
Phleum pratense	NGB1114	Finland	Landrace	64.2417	25.0583
Phleum pratense	NGB1115	Finland	Landrace	64.3417	25.125
Phleum pratense	NGB11156	Norway	Cultivar
Phleum pratense	NGB1117	Finland	Landrace	66.0583	24.7417
Phleum pratense	NGB1120	Finland	Landrace	63.4417	27.9917
Phleum pratense	NGB1121	Finland	Landrace	62.8417	28.625
Phleum pratense	NGB1122	Finland	Landrace	62.5083	28.2417
Phleum pratense	NGB1127	Finland	Landrace	62.825	26.3583
Phleum pratense	NGB11427	Sweden	Cultivar
Phleum pratense	NGB11428	Sweden	Cultivar
Phleum pratense	NGB11429	Sweden	Cultivar
Phleum pratense	NGB11430	Sweden	Cultivar
Phleum pratense	NGB11431	Sweden	Cultivar
Phleum pratense	NGB11677	Denmark	Cultivar
Phleum pratense	NGB132	Finland	Landrace	63.475	29.3083
Phleum pratense	NGB13218	Sweden	Cultivar
Phleum pratense	NGB13219	Sweden	Cultivar
Phleum pratense	NGB13220	Sweden	Cultivar
Phleum pratense	NGB13221	Sweden	Cultivar
Phleum pratense	NGB13222	Sweden	Cultivar
Phleum pratense	NGB13223	Sweden	Cultivar
Phleum pratense	NGB13224	Sweden	Cultivar
Phleum pratense	NGB13226	Sweden	Cultivar
Phleum pratense	NGB13227	Finland	Cultivar
Phleum pratense	NGB13228	Sweden	Cultivar
Phleum pratense	NGB1324	Sweden	Wild	64.1583	17.675
Phleum pratense	NGB1331	Sweden	Wild	63.7583	18.9917
Phleum pratense	NGB135	Finland	Landrace	61.2083	28.4917
Phleum pratense	NGB13524	Sweden	Cultivar
Phleum pratense	NGB138	Finland	Landrace
Phleum pratense	NGB13884	Sweden	Breeding line
Phleum pratense	NGB13894	Finland	Cultivar
Phleum pratense	NGB13976	Norway	Landrace
Phleum pratense	NGB14008	Norway	Landrace
Phleum pratense	NGB14009	Norway	Landrace
Phleum pratense	NGB14174	Sweden	Cultivar
Phleum pratense	NGB14175	Sweden	Cultivar
Phleum pratense	NGB143	Finland	Landrace	63.5417	28.9083
Phleum pratense	NGB14328	Finland	Landrace	63.7717	24.2344
Phleum pratense	NGB14336	Finland	Landrace	63.9025	25.0006
Phleum pratense	NGB14375	Finland	Cultivar	61.2344	26.1847
Phleum pratense	NGB14378	Finland	Cultivar	63.8119	26.4239
Phleum pratense	NGB14416	Finland	Wild	60.5081	24.2208
Phleum pratense	NGB14417	Finland	Wild	60.1006	24.6267
Phleum pratense	NGB14467	Finland	Landrace	63.65	24.4339
Phleum pratense	NGB14469	Finland	Landrace	61.9031	26.0422
Phleum pratense	NGB14470	Finland	Landrace	64.1011	24.7817
Phleum pratense	NGB145	Finland	Landrace	62.8917	29.3917
Phleum pratense	NGB14618	Finland	Landrace	63.5917	24.0583
Phleum pratense	NGB147	Finland	Landrace	63.175	29.2083
Phleum pratense	NGB15094	Denmark	Cultivar
Phleum pratense	NGB151	Finland	Landrace	62.7083	28.7083
Phleum pratense	NGB1526	Sweden	Wild	57.575	18.5583
Phleum pratense	NGB153	Finland	Landrace
Phleum pratense	NGB1537	Sweden	Wild	57.4917	18.175
Phleum pratense	NGB15461	Denmark	Wild	56.1956	8.82639
Phleum pratense	NGB15477	Denmark	Wild	56.4808	8.815
Phleum pratense	NGB15487	Denmark	Wild	56.1867	8.23
Phleum pratense	NGB15502	Norway	Cultivar	60.2917	12.075
Phleum pratense	NGB15556	Norway	Semi-wild	61.2083	10.1583
Phleum pratense	NGB156	Finland	Landrace	60.6917	27.475
Phleum pratense	NGB157	Finland	Landrace	63.1583	30.1083
Phleum pratense	NGB158	Finland	Landrace	62.1583	30.2917
Phleum pratense	NGB159	Finland	Landrace	61.9417	29.9583
Phleum pratense	NGB16264	Sweden	Wild	57.9111	14.8897
Phleum pratense	NGB16268	Sweden	Wild	57.8525	14.7492
Phleum pratense	NGB16271	Sweden	Wild	57.1628	14.9992
Phleum pratense	NGB1671	Denmark	Cultivar
Phleum pratense	NGB1672	Denmark	Cultivar
Phleum pratense	NGB1673	Denmark	Cultivar
Phleum pratense	NGB1674	Denmark	Cultivar
Phleum pratense	NGB1675	Denmark	Cultivar
Phleum pratense	NGB1676	Denmark	Cultivar
Phleum pratense	NGB1677	Denmark	Cultivar
Phleum pratense	NGB16790	Finland	Landrace
Phleum pratense	NGB17194	Norway	Wild	70.4917	27.0583
Phleum pratense	NGB17200	Norway	Wild	69.4583	25.5083
Phleum pratense	NGB17202	Norway	Wild	70.0417	24.9417
Phleum pratense	NGB17203	Norway	Wild	69.7583	21.0417
Phleum pratense	NGB18354	Finland	Landrace	65.6636	27.9389
Phleum pratense	NGB18357	Finland	Landrace	66.2528	27.9158
Phleum pratense	NGB18367	Finland	Landrace	64.1878	28.2303
Phleum pratense	NGB18462	Sweden	Semi-wild	62.325	16.6917
Phleum pratense	NGB18489	Sweden	Semi-wild	62.075	14.8417
Phleum pratense	NGB18498	Sweden	Semi-wild	62.5417	14.2083
Phleum pratense	NGB18511	Sweden	Semi-wild	63.3083	12.4917
Phleum pratense	NGB18566	Sweden	Semi-wild	63.1583	17.7417
Phleum pratense	NGB20365	Finland	Landrace	64.0592	26.9242
Phleum pratense	NGB20369	Finland	Landrace	64.0178	27.8856
Phleum pratense	NGB20791	Iceland	Semi-wild	64.2383	19.3214
Phleum pratense	NGB20792	Iceland	Semi-wild	64.2706	19.7708
Phleum pratense	NGB20793	Iceland	Semi-wild	64.09	19.6861
Phleum pratense	NGB20794	Iceland	Semi-wild	63.895	19.3803
Phleum pratense	NGB20795	Iceland	Semi-wild	63.8564	19.4681
Phleum pratense	NGB20796	Iceland	Semi-wild	63.6719	19.6253
Phleum pratense	NGB20798	Iceland	Semi-wild	63.9453	20.8153
Phleum pratense	NGB20799	Iceland	Semi-wild	64.5661	20.2594
Phleum pratense	NGB20801	Iceland	Semi-wild	64.6644	20.7867
Phleum pratense	NGB20802	Iceland	Semi-wild	64.6964	20.4869
Phleum pratense	NGB20803	Iceland	Semi-wild	65.1294	20.9192
Phleum pratense	NGB20804	Iceland	Semi-wild	65.7278	19.7917
Phleum pratense	NGB20805	Iceland	Semi-wild	65.7078	18.3789
Phleum pratense	NGB20806	Iceland	Semi-wild	65.5378	18.5586
Phleum pratense	NGB20807	Iceland	Semi-wild	66.1206	15.6128
Phleum pratense	NGB20808	Iceland	Semi-wild	65.8197	16.4581
Phleum pratense	NGB20809	Iceland	Semi-wild	65.6031	16.0122
Phleum pratense	NGB20810	Iceland	Semi-wild	65.6783	17.5972
Phleum pratense	NGB21082	Norway	Semi-wild	59.125	10.2083
Phleum pratense	NGB2166	Norway	Landrace
Phleum pratense	NGB2167	Norway	Breeding line
Phleum pratense	NGB2169	Norway	Cultivar
Phleum pratense	NGB2180	Norway	Cultivar
Phleum pratense	NGB2181	Norway	Cultivar
Phleum pratense	NGB22615	Denmark	Wild	55.2717	14.7561
Phleum pratense	NGB2355	Sweden	Cultivar
Phleum pratense	NGB2356	Sweden	Cultivar
Phleum pratense	NGB24047	Norway	Breeding line	61.12	9.06
Phleum pratense	NGB24050	Norway	Breeding line	61.12	9.06
Phleum pratense	NGB24053	Norway	Breeding line	59.93	11.04
Phleum pratense	NGB24056	Norway	Breeding line	67.28	14.45
Phleum pratense	NGB24061	Norway	Breeding line	61.29	5.04
Phleum pratense	NGB24064	Norway	Breeding line	64.23	12.29
Phleum pratense	NGB24163	Finland	Landrace	64.8417	25.975
Phleum pratense	NGB24165	Finland	Landrace	62.9417	28.6917
Phleum pratense	NGB24169	Russian Federation	Wild	60.7583	33.4417
Phleum pratense	NGB24184	Russian Federation	Semi-wild	61.575	30.4583
Phleum pratense	NGB24185	Russian Federation	Semi-wild	61.6917	30.275
Phleum pratense	NGB24192	Russian Federation	Semi-wild	61.725	30.3917
Phleum pratense	NGB24205	Russian Federation	Semi-wild	61.8583	31.425
Phleum pratense	NGB24214	Russian Federation	Wild	62.075	32.775
Phleum pratense	NGB24215	Russian Federation	Wild	61.825	34.075
Phleum pratense	NGB24221	Russian Federation	Semi-wild	62.2083	34.2083
Phleum pratense	NGB24235	Russian Federation	Wild	62.3417	33.7917
Phleum pratense	NGB24247	Russian Federation	Wild	62.975	34.075
Phleum pratense	NGB2528	Sweden	Wild	58.975	11.825
Phleum pratense	NGB2530	Sweden	Wild	59.0083	12.075
Phleum pratense	NGB2532	Sweden	Wild	59.0583	12.225
Phleum pratense	NGB2597	Sweden	Breeding line
Phleum pratense	NGB2755	Sweden	Cultivar
Phleum pratense	NGB2756	Sweden	Cultivar
Phleum pratense	NGB2757	Sweden	Cultivar
Phleum pratense	NGB2776	Finland	Landrace	60.725	26.4583
Phleum pratense	NGB2777	Finland	Landrace	63.0417	23.625
Phleum pratense	NGB2795	Finland	Landrace	62.9583	21.775
Phleum pratense	NGB2796	Finland	Landrace	62.7583	21.475
Phleum pratense	NGB2798	Finland	Landrace	62.9083	21.725
Phleum pratense	NGB2799	Finland	Landrace	62.725	21.1917
Phleum pratense	NGB2816	Finland	Landrace	63.3083	22.825
Phleum pratense	NGB2817	Finland	Landrace	63.3583	23.4583
Phleum pratense	NGB2823	Finland	Landrace	62.625	22.925
Phleum pratense	NGB2836	Finland	Landrace	62.3917	26.2417
Phleum pratense	NGB2850	Finland	Landrace	63.4583	25.3583
Phleum pratense	NGB2933	Norway	Wild	59.3769	9.96667
Phleum pratense	NGB4053	Denmark	Wild	57.2417	9.775
Phleum pratense	NGB4066	Finland	Cultivar
Phleum pratense	NGB4067	Finland	Cultivar
Phleum pratense	NGB4070	Finland	Cultivar
Phleum pratense	NGB4122	Denmark	Cultivar
Phleum pratense	NGB4141	Iceland	Cultivar
Phleum pratense	NGB4349	Sweden	Wild	55.525	13.9083
Phleum pratense	NGB4351	Sweden	Wild	56.325	12.525
Phleum pratense	NGB4509	Norway	Wild	60.8997	11.5267
Phleum pratense	NGB4511	Norway	Wild	61.8417	9.49167
Phleum pratense	NGB4520	Norway	Wild	58.4083	8.64167
Phleum pratense	NGB4534	Norway	Breeding line
Phleum pratense	NGB4548	Denmark	Wild	55.3583	8.69167
Phleum pratense	NGB6779	Sweden	Wild	55.975	13.3917
Phleum pratense	NGB7154	Norway	Wild	68.6583	14.4583
Phleum pratense	NGB7159	Norway	Wild	66.4083	14.275
Phleum pratense	NGB717	Finland	Wild	66.2417	23.7583
Phleum pratense	NGB719	Sweden	Wild	66.5083	23.6417
Phleum pratense	NGB722	Sweden	Wild	66.6917	19.7583
Phleum pratense	NGB728	Sweden	Wild	65.5417	19.7083
Phleum pratense	NGB729	Sweden	Wild	64.9917	18.5083
Phleum pratense	NGB732	Sweden	Wild	64.6417	20.9083
Phleum pratense	NGB733	Sweden	Landrace	65.675	21.875
Phleum pratense	NGB739	Finland	Wild	67.0583	23.7583
Phleum pratense	NGB742	Finland	Wild	67.875	24.9917
Phleum pratense	NGB743	Finland	Wild	67.8583	24.0083
Phleum pratense	NGB744	Finland	Wild	68.675	27.6917
Phleum pratense	NGB747	Finland	Wild	69.8417	26.325
Phleum pratense	NGB748	Finland	Wild	69.925	27.0583
Phleum pratense	NGB752	Finland	Wild	67.3417	26.875
Phleum pratense	NGB756	Finland	Wild	66.4917	27.3583
Phleum pratense	NGB7566	Norway	Wild	62.5917	9.69167
Phleum pratense	NGB7572	Norway	Wild	63.9917	11.125
Phleum pratense	NGB7577	Norway	Wild	63.375	9.94167
Phleum pratense	NGB758	Finland	Wild	66.7917	27.475
Phleum pratense	NGB759	Finland	Wild	66.325	27.0917
Phleum pratense	NGB763	Finland	Wild	66.575	26.0417
Phleum pratense	NGB7707	Norway	Wild	67.9583	15.225
Phleum pratense	NGB7710	Norway	Wild	67.1417	15.025
Phleum pratense	NGB7717	Norway	Wild	65.6083	14.0083
Phleum pratense	NGB7785	Norway	Cultivar
Phleum pratense	NGB8363	Finland	Cultivar
Phleum pratense	NGB8381	Denmark	Cultivar
Phleum pratense	NGB8418	Finland	Cultivar
Phleum pratense	NGB9285	Finland	Cultivar
Phleum pratense	NGB9290	Finland	Cultivar
Phleum pratense	NGB9301	United Kingdom	Cultivar
Phleum pratense	NGB9302	Germany	Cultivar
Phleum pratense	NGB9924	Netherlands	Cultivar
Phleum pratense	Switch	Sweden	Cultivar
Phleum pratense	Tryggve	Sweden	Cultivar
Phleum nodosum	NGB13229	Sweden	Cultivar
Phleum nodosum	NGB13230	Denmark	Cultivar
Phleum nodosum	NGB13231	Sweden	Cultivar
Phleum nodosum	NGB14477	Finland	Wild	60.1539	23.0878
Phleum nodosum	NGB1678	Denmark	Cultivar
Phleum nodosum	NGB16972	Sweden	Wild	55.8117	13.0419
Phleum nodosum	NGB17008	Sweden	Wild	58.5369	11.2817
Phleum nodosum	NGB17010	Sweden	Wild	58.4956	11.3006
Phleum nodosum	NGB17012	Sweden	Wild	56.37	12.8244
Phleum nodosum	NGB1724	Denmark	Cultivar
Phleum nodosum	NGB1725	Denmark	Cultivar
Phleum nodosum	NGB2378	Sweden	Cultivar
Phleum nodosum	NGB4352	Sweden	Wild	55.3917	14.1583
Phleum nodosum	NGB4364	Sweden	Wild	56.325	12.525
Phleum alpinum	NGB1335	Sweden	Wild	64.7417	17.3917
Phleum alpinum	NGB1336	Sweden	Wild	64.6917	17.3583
Phleum alpinum	NGB1337	Sweden	Wild	64.4083	16.5917
Phleum alpinum	NGB1338	Sweden	Wild	64.4583	17.0417
Phleum alpinum	NGB1340	Sweden	Wild	64.425	18.0583
Phleum alpinum	NGB1341	Sweden	Wild	64.225	17.4917
Phleum alpinum	NGB18474	Sweden	Wild	62.325	13.575
Phleum alpinum	NGB31885	Norway	Wild	60.5467	8.18472
Phleum alpinum	NGB31886	Norway	Wild	59.8433	7.15611
Phleum alpinum	NGB31887	Norway	Wild	62.3	9.61667
Phleum alpinum	NGB770	Sweden	Wild	67.625	21.125
Phleum alpinum	NGB772	Sweden	Wild	68.2083	22.775
